# Supplementary material for: Chemical analysis and evaluation of antioxidant and antimicrobial activities of fruit fractions of Mauritia flexuosa L. f. (Arecaceae)
Source: PeerJ. 2018 Nov 28;6:e5991. doi: 10.7717/peerj.5991 (PMC6272029; doi:10.7717/peerj.5991)
Supplement: Supplemental Information 1 [file peerj-06-5991-s001.csv]

Concentration	A	B	C	Mean	Antioxidant activity (%)
14	0,511	0,236	0,723	0,3735	13,46153846
35	0,642	0,456	0,522	0,489	12,97169811
70	0,541	0,41	0,642	0,4755	15,70080863
175	0,391	0,406	0,464	0,3985	31,26684636
350	0,238	0,239	0,191	0,2385	63,61185984
700	0,273	0,246	0,32	0,2595	59,36657682
1400	0,424	0,422	0,275	0,3485	56,45645646
Control	0,666	0,364	0,454	0,494666667
White test	0,065	0,052	0,076	0,0585
Concentration				Mean
14	0,503	0,232	0,693	0,598	16,35658915
35	0,63	0,456	0,507	0,4815	12,54307374
70	0,533	0,409	0,626	0,471	14,71399035
175	0,383	0,387	0,439	0,385	32,49483115
350	0,238	0,235	0,184	0,2365	63,19779462
700	0,256	0,244	0,301	0,25	60,40661613
1400	0,409	0,421	0,271	0,34	56,35658915
Control	0,645	0,356	0,45	0,483666667
White test	0,064	0,053	0,076	0,0585
Concentration				Mean
14	0,497	0,229	0,684	0,5905	14,11290323
35	0,626	0,447	0,499	0,5365	22,82258065
70	0,516	0,403	0,61	0,509666667	27,15053763
175	0,361	0,371	0,43	0,4005	27,02414773
350	0,232	0,227	0,177	0,2295	63,45880682
700	0,253	0,241	0,289	0,247	59,73011364
1400	0,405	0,411	0,261	0,333	55,64516129
Control	0,62	0,346	0,442	0,469333333
White test	0,064	0,052	0,076	0,058
