# Supplementary material for: Chemical analysis and evaluation of antioxidant and antimicrobial activities of fruit fractions of Mauritia flexuosa L. f. (Arecaceae)
Source: PeerJ. 2018 Nov 28;6:e5991. doi: 10.7717/peerj.5991 (PMC6272029; doi:10.7717/peerj.5991)
Supplement: Supplemental Information 2 [file peerj-06-5991-s002.csv]

Modulation
Bacterial strains	AMI + FCB			AMI + FAB			AMI + FEB			AMI			SUBTITLE
Salmonella choleraesuis (00038)	128	256	128	256	512	512	256	256	512	512	512	512	AMI	Amikacin
Bacillus cereus (00303)	512	512	512	512	512	512	512	512	512	512	512	512	BP	Benzylpenicillin
	GEN + FCB			GEN + FAB			GEN + FEB			GEN			CEF	Cefotaxime
Salmonella choleraesuis (00038)	256	256	256	512	256	512	512	512	512	512	512	512	CET	Ketoconazole
Bacillus cereus (00303)	256	256	256	512	512	512	512	512	512	512	512	512	FAB	Fraction of ethyl acetate
	CEF + FCB			CEF + FAB			CEF + FEB			CEF			FCB	Chloroform fraction
Salmonella choleraesuis (00038)	512	512	512	512	512	512	512	512	512	1024	1024	1024	FEB	Ethanol fraction
Bacillus cereus (00303)	256	256	256	1024	1024	1024	1024	1024	1024	1024	1024	1024	FLU	Fluconazole
	BP + FCB			BP + FAB			BP + FEB			BP			GEN	Gentamicin
Salmonella choleraesuis (00038)	1024	1024	1024	256	512	512	512	512	512	1024	1024	1024
Bacillus cereus (00303)	128	128	256	16	32	32	8	4	8	16	16	32
Fungal strains	FLU + FCB			FLU + FAB			FLU + FEB			FLU
Candida tropicalis (40042)	1024	1024	1024	1024	1024	1024	1024	1024	1024	1024	1024	1024
	CET + FCB			CET + FAB			CET + FEB			CET
Candida tropicalis (40042)	64	128	128	512	512	512	128	256	256	256	256	128
